# Supplementary material for: Predictive value of calf circumference, prealbumin, and serum calcium for 28-day mortality in male sepsis patients with nutritional risk: a retrospective study
Source: PeerJ. 2026 May 18;14:e21316. doi: 10.7717/peerj.21316 (PMC13192455; doi:10.7717/peerj.21316)
Supplement: Supplemental Information 2 [file peerj-14-21316-s002.xlsx]

## Sheet: Sheet1
Code	Age	Gender	Temperature(℃)	Respiratory Rate(times per minute)	Pulse(times per minute)	Systolic Blood Pressure(mmHg)	Diastolic Blood Pressure(mmHg)	Mean arterial pressure	Smoking	Alcohol use	Hypertension	Diabetes mellitus	Heart failure	Respiratory diseases	Gastrointestinal diseases	Urinary system diseases	Endocrine system diseases	Nervous system diseases	Hematologic diseases	Musculoskeletal diseases	Rheumatologic and immunologic diseases	Previous surgeries	Height(cm)	Weight(kg)	Body Mass Index	Arm circumference(cm)	Calf circumference(cm)	Abdominal circumference(cm)	Triceps skinfold thickness(mm)	NRS2002 score	Sofa score	Appachell score	WBC(×109/L)	RBC(×1012/L)	HGB(g/L)	PLT(×109/L)	MPV(fL)	NEU(×109/L)	CRP(mg/L)	PCT(ng/mL)	ALT(IU/L)	AST(IU/L)	TBIL(umol/L)	GGT(IU/L)	ALP(IU/L)	PA(ng/dl)	ALB(g/L)	GLB(g/L)	TC(mmol/L)
1	68	Male	36.1	20	70	136	70	92	NO	YES	NO	NO	YES	YES	NO	NO	NO	NO	NO	NO	NO	NO	171	65	22.2291	26.8	28.6	85	16	5	4	12	11.71	4.22	132	204	9.4	8.61	9	0.041	16	19	16.2	49.3	43	15.7	34.2	31.4	2.93
2	81	Male	36.8	30	111	113	73	86.3333	YES	YES	YES	YES	YES	YES	YES	YES	NO	YES	NO	NO	NO	NO	174	55	18.1662	21	21	80	15	3	6	20	16.29	3.94	121	210	9.7	15.13	141.9	4.353	18	17	14.1	35.8	97	11.2	35.2	40.7	3.15
3	62	Fmale	39	20	94	97	60	72.3333	NO	NO	YES	NO	NO	YES	YES	YES	NO	NO	YES	NO	NO	YES	167	90	32.2708	40.5	40	113	25	4	10	22	31.8	3.12	89	12	10.1	29.2	180.6	96.929	14.1	15.3	12.5	38	75	80	25.9	26.4	3.1
4	54	Fmale	37	22	116	107	76	86.3333	NO	NO	NO	NO	NO	NO	YES	NO	NO	NO	NO	NO	NO	NO	160	22	8.59375	21.5	30	88	18	6	8	20	10.9	2.73	87	141	10.7	9.23	112.2	3.384	8	14	10.1	27.5	56	14.1	30.2	55.2	2.64
5	68	Male	36.6	19	85	152	72	98.6667	NO	YES	YES	NO	YES	YES	YES	NO	NO	YES	NO	NO	YES	NO	178	75	23.6713	25.7	31.7	81.3	18.6	6	5	22	3.16	5.35	174	127	10.6	2.62	9.5	0.302	81	58.3	99.8	104.2	129	9.6	29	31.4	4.09
6	79	Male	36.5	16	78	110	78	88.6667	NO	NO	YES	NO	NO	NO	NO	NO	NO	NO	NO	NO	NO	YES	170	50	17.301	22	26	81.4	7	5	2	8	11.34	4.22	120	159	8.2	9.34	161.7	15.657	12	17	14.4	24.3	62	22.2	33.2	21.3	5.29
7	76	Fmale	37	20	92	145	79	101	NO	NO	YES	NO	NO	NO	NO	NO	NO	NO	NO	NO	NO	NO	162	65	24.7676	27	32.3	89.6	13	6	4	11	9.61	3.85	116	147	12.7	9.02	62.2	0.066	25	49	19.8	70	75	3.4	32.1	25.9	3.74
8	35	Fmale	39	20	92	110	58	75.3333	NO	YES	NO	NO	NO	NO	YES	NO	NO	NO	NO	NO	NO	YES	153	78	33.3205	34.5	39.5	116	29	2	2	3	8.5	3.97	118	186	8.5	7.86	25.8	0.161	82	203	7.8	18.5	49	14.5	32.2	24.6
9	87	Fmale	36.2	18	107	80	56	64	NO	NO	NO	YES	YES	NO	YES	YES	NO	YES	NO	NO	NO	NO	162	70	26.6728	31	32.5	98	14.2	5	8	25	18.56	3.74	111	208	9.8	23.05	186.9	96.697	516	529	102	446.1	308	13.2	30.2	28.8	5.03
10	73	Fmale	36.8	20	100	125	81	95.6667	NO	NO	YES	NO	NO	NO	NO	NO	NO	YES	NO	NO	NO	NO	166	75	27.2173	30.4	35.5	88.7	21.7	5	2	5	13.37	4.43	134	124	9.6	11.57	172.5	49.99	44.3	69.8	19.4	66	81	7.2	33.3	24.9	2.71
11	35	Male	36	24	123	150	73	98.6667	NO	YES	NO	NO	NO	NO	NO	YES	NO	NO	NO	NO	NO	NO	179	83	25.9043	28.4	34	89.7	17.6	5	7	18	17.43	2.28	68	185	8.2	10.71	34.7	13.653	26	60.9	4.8	9.1	75	22.7	24.9	19	5
12	71	Male	36.3	19	103	123	79	93.6667	NO	YES	YES	NO	NO	YES	YES	YES	NO	YES	NO	NO	NO	NO	160	50	19.5312	24.5	27	73	9	6	7	18	13.36	4.51	135	386	7.1	10.98	26.9	0.126	40	31	6.5	28.7	63	22.9	38.5	29.9	3.25
13	85	Male	36.8	19	76	154	96	115.333	YES	YES	NO	NO	YES	NO	NO	NO	NO	YES	NO	NO	NO	NO	168	65	23.03	27	28	97	14	6	5	18	7.14	2.95	115	240	10.6	5.46	174	0.121	116.3	36.6	15.7	98.2	58	0.5	24.1	19.2	3.59
14	34	Fmale	36.3	17	89	104	55	71.3333	NO	NO	NO	NO	NO	NO	YES	NO	NO	NO	NO	NO	NO	NO	158	50	20.0288	31.5	33.5	96	21	2	2	6	9.36	3.39	100	234	8.1	7.92	5.3	0.204	130	175	9.3	101.1	136	13.7	33.4	27.5	3.72
15	76	Male	36.3	20	77	122	77	92	YES	YES	NO	NO	YES	YES	YES	NO	NO	YES	NO	NO	NO	NO	168	55	19.487	23	32	83	12	4	6	15	4.38	1.56	73	82	10.6	2.69	24.4	0.043	14.5	19.1	25.9	10.1	112	11.9	39	23.7	1.6
16	20	Male	36.4	19	147	99	57	71	NO	NO	NO	NO	NO	YES	NO	NO	NO	NO	NO	NO	NO	NO	162	41	15.6226	23	28	64.6	10	3	2	13	19.43	4.33	133	243	10.5	10.64	15	0.236	12.3	21.6	17.7	18.2	84	18.8	41.8	27.1	3.3
17	58	Male	37.5	18	109	151	105	120.333	NO	NO	YES	YES	NO	NO	YES	NO	NO	NO	NO	NO	NO	NO	168	80	28.3447	36	35	104	21	4	2	13	10.7	3.46	108	233	9.7	7.94	29.8	0.085	55	32	71.2	60.7	74	24.3	36.7	30.5	4.25
18	46	Male	36.2	20	80	150	70	96.6667	YES	YES	NO	NO	NO	NO	NO	NO	NO	NO	NO	NO	NO	YES	175	65	21.2245	26.5	30.3	74	7	3	5	18	11.29	4.01	127	106	10.7	7.85	171.2	1.38	108	208.1	14.6	94.5	59	7.1	26.2	25.6	2.48
19	85	Fmale	36.5	20	56	134	71	92	NO	YES	YES	YES	YES	NO	NO	NO	NO	NO	NO	NO	NO	YES	150	54	24	32	30	72	21	6	4	15	5.73	4.03	125	107	12.4	4.97	21	0.017	23	19	11.5	28.8	77	20.1	37.3	29.7	3.42
20	56	Male	36.8	21	85	117	75	89	NO	NO	NO	NO	NO	NO	NO	NO	NO	YES	NO	NO	NO	YES	165	55	20.202	22	26	69	8	3	8	16	5.99	2.2	67	192	9.4	3.94	8	1.272	10	44.2	12.6	12.7	97	9.2	39	16.7	2.04
21	41	Male	36	20	113	82	51	61.3333	YES	YES	YES	NO	NO	NO	YES	YES	NO	NO	NO	NO	NO	YES	182	80	24.1517	26	37	119	13	5	5	18	7.7	3.24	113	81	9.9	6.67	88.1	2.245	49	57	47.9	86.6	134	1.1	19	23.6	2.09
22	53	Male	36.6	20	80	131	71	91	NO	NO	NO	YES	NO	NO	NO	NO	NO	NO	NO	NO	NO	NO	168	48.5	17.184	20	22.5	64	6	5	2	7	8.68	3.43	101	297	7.1	8.15	95.8	0.304	6.8	16.4	12.3	14.2	56	4.8	22.2	30.1	2.24
23	72	Male	37	25	85	161	87	111.667	YES	YES	NO	NO	YES	NO	NO	NO	YES	NO	NO	NO	NO	NO	178	80	25.2493	31	37	98	21	6	5	18	7.97	3.96	128	166	9.5	6.97	56.1	0.059	34	28	17.9	30.3	43	9	37.7	27.9	3.59
24	36	Male	37.8	22	111	152	106	121.333	NO	NO	NO	NO	NO	NO	YES	NO	NO	NO	NO	NO	NO	NO	170	67.5	23.3564	28.5	37	84	20	3	2	4	7.75	3.27	109	131	10	6.91	175.2	1.264	59	174	30	14	25	25.4	29.6	23.4	3.85
25	53	Male	37	25	72	93	66	75	NO	NO	YES	NO	NO	NO	NO	NO	NO	YES	NO	NO	NO	NO	178	60	18.937	22	26.5	71	5	5	8	22	21.65	3.1	81	370	7.2	20.06	35.9	1.071	20	32	5.1	76	88	6.2	32.6	16.4	2.06
26	78	Male	37	29	115	136	71	92.6667	NO	NO	NO	NO	NO	NO	YES	NO	NO	YES	NO	NO	NO	YES	172	60	20.2812	24.5	28	78	7	6	5	18	20.83	3.21	94	671	10.4	19.93	193.3	3.654	40	45.9	15.9	105	104	26	40.5	19.1	2.78
27	68	Male	36.7	30	79	138	86	103.333	YES	YES	NO	YES	YES	NO	NO	NO	NO	NO	NO	NO	NO	YES	165	72	26.4463	28	34	108	20	5	5	21	4.17	4.33	144	111	11.1	3.68	169.6	0.098	35	68	14.3	46	70	15.6	33.4	31.6	2.35
28	91	Fmale	36	16	112	162	82	108.667	NO	NO	YES	NO	YES	NO	NO	NO	NO	YES	NO	NO	NO	YES	158	44	17.6254	23	26	74	7	5	6	18	8.6	3.22	100	151	11.8	7.01	31.9	0.339	18	45	16.2	22.8	38	6.3	31.2	27.1	2.73
29	80	Fmale	39.2	24	93	170	85	113.333	NO	NO	YES	NO	YES	NO	YES	NO	YES	YES	NO	NO	NO	YES	155	60	24.974	27	26.2	94	8.4	5	7	22	21.03	3.07	90	95	11.6	19.83	0.5	0.056	17	38	17.3	26	31	19.8	28.8	30.3	3.12
30	79	Fmale	38	31	90	178	78	111.333	NO	NO	YES	NO	YES	NO	YES	NO	NO	NO	NO	NO	NO	YES	165	75	27.5482	33	36	120	20	3	5	16	5.14	4.49	136	127	9.6	3.8	62.2	0.024	29	32	12.6	43	34	5.8	33.4	27.6
31	62	Male	36.2	20	99	96	53	67.3333	YES	YES	NO	NO	NO	NO	NO	NO	NO	YES	NO	NO	NO	NO	170	72	24.9135	27	31	80.5	11	3	2	13	8.89	1.72	51	212	7.7	5.72	73.6	0.509	12	66	18.2	63	70	3.6	27.9	31.6	2.36
32	58	Male	37.3	20	121	100	57	71.3333	NO	NO	YES	YES	NO	NO	NO	YES	NO	NO	NO	NO	NO	YES	177	70	22.3435	29	31	83	19.6	4	8	18	7.6	5.41	176	64	12.4	6.94	149.1	11.902	60	100	44.2	176	118	31	44.3	24.7	3.78
33	91	Fmale	36.6	16	72	116	55	75.3333	NO	NO	YES	NO	YES	YES	YES	NO	NO	YES	NO	NO	NO	NO	162	67	25.5296	22	21	84.6	25	5	6	22	6.49	3.38	97	180	9.5	5.3	67.2	0.114	10	14.9	7.9	11.4	30	4.2	35.8	21	3.2
34	70	Male	37	20	92	100	59	72.6667	NO	NO	YES	YES	NO	NO	NO	NO	NO	YES	NO	NO	NO	YES	178	70	22.0932	25.6	30.4	73	11	4	8	18	17.01	2.87	82	236	9.7	6.97	22.8	0.108	20	30	11.4	25	70	10.8	26	24	3.99
35	48	Fmale	37	23	117	163	87	112.333	NO	NO	YES	NO	NO	NO	NO	YES	NO	NO	NO	NO	NO	YES	166	55	19.9594	18	19	68	18	5	12	25	9.92	2.63	87	90	13.2	96.2	122.8	1.222	6	12	10.6	11	54	3.5	39.4	30.6	4.93
36	59	Male	36.6	20	85	100	56	70.6667	YES	YES	NO	NO	NO	NO	YES	NO	NO	YES	NO	NO	NO	NO	165	70	25.7117	25.5	26	85	25	5	10	22	6.47	1.35	55	98	10.5	5.88	86.2	0.304	36	31	155.3	97	55	21	26.9	19.4	1.56
37	58	Fmale	36.2	20	80	130	70	90	NO	NO	NO	NO	YES	NO	NO	NO	NO	YES	NO	NO	YES	YES	158	30	12.0173	22	23	72	10	4	6	18	9.3	3.67	117	348	8.9	7.48	2.8	0.176	16.2	16.5	4.1	24.2	42	45.7	30.6	21	3.16
38	58	Fmale	36.5	20	97	137	86	103	NO	NO	YES	NO	NO	NO	NO	NO	NO	YES	NO	NO	NO	YES	163	62	23.3355	29	31.5	86	17	4	4	12	6.85	2.95	92	404	8.9	5.62	10	0.02	35	31	13.2	60.4	100	13.9	37.5	29.8	5.38
39	68	Fmale	36.8	20	99	113	75	87.6667	NO	NO	NO	NO	NO	YES	YES	YES	YES	NO	NO	NO	NO	YES	162	43	16.3847	24	25.2		12.1	6	6	20	12.26	2.84	78	591	8.8	9.8	52	0.124	26	20.7	17.4	42	81	7.1	22.2	29.7	3.2
40	69	Male	36.5	20	103	99	63	75	YES	YES	NO	NO	NO	YES	YES	NO	NO	NO	YES	NO	NO	NO	170	54	18.6851	24	25.5	81	8	5	8	18	8.4	5.63	123	90	9.5	7.66	87.4	7.606	6	9	22.2	22	51	26	30.5	23.6	1.27
41	73	Male	38.5	25	119	142	72	95.3333	YES	YES	NO	YES	NO	NO	YES	NO	NO	YES	NO	NO	NO	YES	160	55	21.4844	28	31	80	15.1	6	7	20	1.09	3.55	102	150	9.4	0.3	31.5	0.255	14	27	9	81.5	76	5.1	24.9	25.9	2.19
42	36	Fmale	36.5	20	92	100	72	81.3333	NO	NO	NO	NO	NO	NO	NO	NO	NO	YES	NO	NO	NO	YES	150	60	26.6667	26	33	86	13	4	8	20	16.5	3.92	129	186	11	15.02	44.8	1.322	27	70	5.4	10.5	36	27.9	39	27.9	3.8
43	70	Male	36.5	16	69	140	58	85.3333	NO	NO	YES	YES	NO	NO	NO	NO	NO	NO	NO	NO	NO	YES	170	70	24.2215	28.6	34	85.3	18.6	3	5	18	7.43	3.4	105	174	10.8	5.23	74.3	0.676	77	94.8	26.7	166.2	230	10.1	31.8	30.4	2.78
44	43	Male	36.2	30	113	130	70	90	NO	NO	YES	NO	NO	NO	NO	YES	NO	NO	NO	NO	NO	NO	170	60	20.7612	28	34.5	88	18	6	8	22	11.31	4.03	130	130	10	10.64	43	0.412	27.2	24.6	15.2	29.6	49	27.2	30.4	24.2	5.17
45	85	Male	36.1	28	78	125	74	91	YES	YES	NO	YES	YES	NO	NO	NO	YES	YES	NO	NO	NO	NO	170	70	24.2215	21	32	86	14	5	5	18	10.8	3.84	124	287	8.9	9.43	154.5	0.185	51	35	17.3	132.5	84	7.8	38.1	21.1	2.89
46	37	Male	36.5	16	79	118	78	91.3333	NO	YES	NO	NO	NO	NO	NO	NO	YES	NO	NO	NO	NO	NO	172	85	28.7317	34.5	42.5	89.6	17	5	5	12	8.46	4.89	148	197	9.5	6.28	52	0.423	23	19.7	19.1	97.1	51	11.9	38.8	21.2	5.1
47	71	Male	36.6	18	102	165	81	109	NO	NO	YES	YES	NO	YES	NO	YES	NO	NO	NO	NO	NO	NO	175	62	20.2449	30.5	33.5	79.8	17	4	6	18	4.97	4.43	138	178	9.2	3.55	36.2	0.056	11.6	26.7	7.9	39.1	77	24.2	41.7	15.4	4.16
48	55	Male	38.1	20	126	73	39	50.3333	NO	YES	NO	YES	YES	NO	YES	NO	NO	NO	NO	NO	NO	YES	175	65	21.2245	28	29	90	10	6	12	25	21.35	3.48	105	299	11.3	19.92	9.1	12.818	4553	1337	34.8	97.6	134	5.5	25.5	20.6	1.7
49	23	Fmale	36.3	20	106	117	64	81.6667	NO	NO	NO	NO	NO	NO	NO	NO	NO	NO	NO	NO	NO	NO	165	55	20.202	24	26	73	20	5	8	22	15.58	2.96	95	183	9.4	13.94	101.1	1.546	10	24	17	8	37	6.7	32.8	16.2	3.94
50	68	Male	36	20	81	105	72	83	YES	YES	YES	YES	YES	NO	YES	NO	NO	YES	YES	NO	NO	YES	175	68	22.2041	25.5	34	105	11	4	6	18	9.24	4.9	124	318	9	6.61	12.69	0.03	15.9	20.8	32.6	130.6	80	6.6	31.3	21.6	2.91
51	74	Male	36.5	18	93	109	68	81.6667	YES	YES	NO	NO	NO	YES	NO	NO	NO	NO	NO	NO	NO	NO	160	60	23.4375	26.1	39.3	82	10.5	6	6	18	7.71	5.03	159	130	10.9	7.02	1.2	0.031	35	26	17	39.7	59	28.8	44.6	26.4	5.69
52	62	Male	36.7	20	54	123	78	93	YES	YES	NO	NO	NO	YES	NO	NO	NO	NO	NO	YES	NO	NO	177	70	22.3435	25.5	32	92	12	4	7	23	6.32	3.99	132	97	12	5.78	95.2	6.801	200	215	19.2	111.6	116	16	23.5	22.9	2.98
53	77	Fmale	36.5	17	88	124	84	97.3333	NO	NO	YES	NO	YES	NO	NO	NO	NO	YES	NO	NO	NO	NO	165	60	22.0386	24	31	80	22	7	5	15	14.69	4.78	146	501	7.5	9.24	6.6	0.063	7.1	19.4	8.2	18.7	88	20.4	42.2	46.6	6.17
54	63	Male	38.5	15	72	120	80	93.3333	NO	NO	NO	YES	NO	NO	NO	NO	NO	YES	NO	NO	NO	YES	178	75	23.6713	30.4	33.4	90	26	5	8	18	25.27	3.46	105	467	8.7	22.61	76.69	1.369	7.8	15.7	7.1	17	93	5.3	23.4	27.8	3.04
55	49	Male	37	18	90	162	72	102	YES	YES	YES	NO	NO	NO	NO	NO	YES	NO	NO	NO	NO	NO	172	59	19.9432	26.4	27.5	76	13		6	15	8.3	3.39	123	131	11	6.6	159.7	0.185	51	34	29.4	201.6	71	16	25.6	22.2	2.86
56	69	Fmale	39	19	98	134	78	96.6667	NO	NO	YES	YES	NO	NO	YES	NO	NO	NO	NO	NO	NO	YES	160	65	25.3906	27	33	87	13	3	7	18	13.67	3.99	133	265	10.5	12.58	3.2	0.013	10.9	18	20	10.3	53	26.5	41.1	31.8	4.35
57	57	Male	36.8	20	84	146	89	108	YES	NO	NO	NO	YES	YES	NO	NO	NO	NO	NO	NO	NO	NO	168	65	23.03	30.2	31	98	25	5	5	15	11.13	5.92	190	171	10.9	10.16	0.6	0.04	35.3	20.3	8	23.9	39	22.9	38.3	19
58	63	Male	36.8	20	88			0	NO	NO	NO	NO	NO	YES	NO	NO	NO	NO	NO	NO	NO	NO	178	60	18.937	25.5	26.5	82	16	4	7	20	0.49	2.71	91	181	9.8	0.22	62.2	0.062	12.5	12.1	18.4	45.5	78	6	38.5	22.4	3.85
59	88	Fmale	36.7	20	66	169	95	119.667	NO	NO	NO	NO	NO	NO	YES	NO	NO	YES	YES	YES	NO	NO	166	65	23.5883	30	34	84	22	4	6	20	7.84	2.97	71	182	10.3	6.61	159.7	0.172	26	0.172	8.4	32	96	5.2	27.6	23.3	1.97
60	78	Fmale	37	20	80	108	68	81.3333	NO	NO	YES	YES	NO	NO	NO	NO	NO	NO	NO	NO	YES	YES	155	55	22.8928	26	27.5	84.6	16.5	4	2	9	22.14	3.84	116	227	10.1	19.9	107.2	1.959	14	16.4	22.4	29.9	62	6.3	30.8	20.6	3.02
61	79	Male	38.4	16	125	93	59	70.3333	NO	NO	YES	NO	YES	YES	NO	NO	NO	YES	NO	NO	NO	YES	170	70	24.2215	28	28	89	20	6	8	25	9.99	4.09	129	125	12.1	9.04	23	1.351	21	61	11.9	50.9	72	1.7	37.2	24.2	3.08
62	62	Male	36.6	18	82	106	68	80.6667	YES	YES	NO	NO	YES	YES	NO	NO	NO	NO	NO	NO	NO	NO	183	75	22.3954	30.5	34	96	16.5	5	7	20	11.48	7.07	166	103	9.9	7.03	11.6	0.305	1368	1426	44.7	36.9	60	13.3	33.9	17	2.02
63	65	Male	36.5	20	75	100	60	73.3333	NO	NO	NO	NO	NO	YES	NO	NO	NO	NO	NO	NO	NO	NO	170	60	20.7612	25.5	30	76	6	4	8	18	9.59	4.31	143	250	10	8.85	231.3	68.34	65	90	7.1	12.4	41	11.1	26.9	14.8	2.01
64	81	Male	36	35	125	140	101	114	NO	NO	YES	YES	YES	NO	NO	YES	NO	NO	NO	NO	NO	NO	170	70	24.2215	30	29	88	20	7	8	25	24.2	5.78	177	129	11.4	21.43	79.5	47.65	51	101	14.4	167.7	65	21.6	36.8	25.9	4.14
65	85	Male	36.5	20	78	135	82	99.6667	YES	YES	YES	NO	NO	NO	YES	YES	NO	NO	NO	NO	NO	YES	175	71	23.1837	31	36	101	29.6	5	6	20	5.88	4.56	143	184	11.5	3.41	59.2	0.223	11.3	13.5	8.5	15.7	46	25.2	35	24.2	2.95
66	65	Male	36.8	19	80	200	99	132.667	NO	NO	YES	YES	YES	NO	NO	YES	NO	YES	NO	NO	NO	YES	170	70	24.2215	29	28.5		16.9	4	7	20	12.98	4.51	127	216	10.5	11.2	120.2	0.326	136.1	92.8	14.1	91.5	129	24.6	27.6	22.2	3.26
67	69	Fmale	36.6	19	92	152	75	100.667	NO	NO	YES	NO	NO	NO	NO	NO	NO	NO	NO	NO	YES	NO	167	80	28.6851	37.6	41	103	35	6	8	20	11.31	3.67	109	129	11.2	9.3	21.3	0.049	268.9	167	48.1	137.3	61	26.8	32.5	26.6	4.68
68	57	Fmale	36.5	18	78	140	90	106.667	NO	NO	YES	NO	NO	YES	YES	YES	NO	NO	NO	NO	NO	YES	162	70	26.6728	29.6	38.6	89.7	21.7	5	5	18	8.02	3.24	100	171	9.3	7.47	146.2	0.503	83	96.6	68.2	269.9	190	9.7	36.4	24.6	3.46
69	80	Fmale	36.5	19	87	97	48	64.3333	NO	NO	YES	YES	NO	NO	NO	YES	NO	NO	NO	NO	NO	NO	160	53	20.7031	23.5	32	90	10	6	5	18	10.65	2.52	107	121	11	8.19	5	0.059	31	26	11.3	9.8	65	14	25	16.7	3.52
70	71	Fmale	36.3	19	68	139	83	101.667	NO	NO	YES	NO	NO	YES	YES	YES	NO	NO	NO	NO	NO	NO	158	75	30.0433	35	36.5		25	5	7	22	0.74	2.4	71	101	12.4	0.51	107	0.337	15	60	36.2	194.3	155	31	35.7	23.5	2.37
71	69	Male	36.6	18	78	145	75	98.3333	NO	YES	YES	NO	NO	NO	NO	NO	NO	YES	NO	NO	NO	NO	175	75	24.4898	29	32	100	14	6	5	15	16.75	4.03	126	199	11.3	15.83	148.1	7.148	18	24	17.1	60	111	2.1	27.8	21.9	1.67
72	83	Fmale	36.5	20	81	144	79	100.667	NO	NO	YES	NO	YES	NO	YES	NO	YES	NO	NO	NO	NO	YES	158	52	20.83	24	29.5	83	13	5	5	15	5.59	2.38	69	66	9.7	5.88	110	0.322	16.6	22	32.4	23.5	40	7.2	31.2	18.8	2.72
73	76	Male	36.5	20	127	143	76	98.3333	YES	YES	NO	NO	YES	YES	NO	NO	NO	NO	NO	NO	NO	NO	175	50	16.3265	20.7	22	74	7	5	7	22	13.2	4.44	124	134	8.7	9.58	68.4	32.322	11	29	12	47.8	592	9	36.6	24.6	6.25
74	83	Fmale	38.5	18	80	120	80	93.3333	NO	NO	YES	YES	NO	NO	NO	NO	NO	YES	NO	YES	NO	YES	160	45	17.5781	18	20	81	5.5	6	8	20	4.1	3.37	95	400	9.2	11.18	150.2	0.07	12.1	15	10.7	31.8	50	10.7	24.8	19.4	3.08
75	26	Male	36	20	104	104	97	99.3333	NO	NO	NO	NO	NO	NO	YES	NO	NO	NO	NO	NO	NO	NO	173	75	25.0593	31	33.5		20	5	5	12	11.54	4.46	135	185	11.5	10.25	146.5	0.283	55	71.8	52	265.5	79	13	37.6	27.5	3.63
76	73	Fmale	36.3	19	66	145	84	104.333	NO	NO	NO	NO	NO	YES	NO	NO	YES	YES	NO	NO	NO	NO	165	65	23.8751	29	31.5	84	14	5	6	20	0.69	4.18	130	79	9.8	0.52	195.6	8.254	20	29	9.5	10.4	29	28.4	31.1	29.6	3.2
77	81	Male	36.8	25	100	113	66	81.6667	NO	YES	NO	NO	YES	YES	NO	NO	NO	NO	NO	NO	NO	NO	175	54	17.6327	21.5	28	84	5	7	7	25	15.48	4.24	137	39	14.2	14.45	8.2	0.291	6	20	15.5	41.7	70	22	25.4	13.8
78	89	Male	36.5	23	89	110	70	83.3333	NO	NO	NO	NO	YES	YES	YES	YES	NO	NO	NO	NO	NO	NO	172	55	18.5911	20.5	25.5	67	18.4	6	8	25	11.08	2.31	57	424	10.4	8.99	108.2	0.249	6.9	17.9	10.5	12.9	49	22	23.9	29.4
79	75	Male	36.5	20	90	128	74	92	NO	NO	YES	YES	NO	NO	YES	NO	NO	NO	NO	NO	NO	YES	172	50	16.901	22.7	25.6		7	6	8	18	49.06	3.96	111	145	11.2	47.16	146.4	1.398	18	48	46.6	44.8	64	19	20.3	18.6	1.27
80	61	Fmale	39	18	101	73	52	59	NO	NO	NO	NO	NO	NO	YES	YES	NO	NO	NO	NO	YES	NO	160	65	25.3906	27.6	35.5	89	19	5	8	20	12.03	3.28	105	110	9.4	10.64	112	0.512	63	50	52.7	7.7	30	28	26.3	17	1.79
81	68	Male	38.4	19	87	208	111	143.333	YES	NO	YES	YES	NO	NO	NO	YES	NO	NO	NO	NO	NO	NO	170	60	20.7612	23.2	32	72	10.3	3	6	15	4.48	3.03	90	213	10.1	2.75	4.1	0.178	10.2	14.6	4.7	15.3	37	19.2	27.4	25.3	0.65
82	73	Male	36.8	19	68	160	104	122.667	NO	NO	NO	NO	NO	YES	YES	NO	NO	NO	NO	NO	NO	YES	173	59	19.7133	26.4	29.5	82.2	14.3	5	7	20	19.91	4.9	149	246	11.3	17.79	176.4	41.088	18.5	20.8	14.6	64.8	163	14.9	36.4	30.4	3.33
83	73	Male	36.2	21	113	134	63	86.6667	NO	NO	YES	YES	YES	YES	YES	YES	NO	NO	NO	NO	NO	YES	172	65	21.9713	23.5	24	68	15	3	7	18	16.15	3.3	94	366	11	13.13	26.6	0.416	119	46	10.2	43.5	85	5.3	28.4	31.9
84	61	Male	36.9	20	78	105	76	85.6667	NO	NO	NO	NO	NO	NO	NO	YES	NO	NO	NO	NO	NO	YES	173	75	25.0593	29	34.5	89	21	6	8	20	41.71	1.85	57	337	9.7	38.26	54.8	2.925	27	25	6.4	171	142	6.8	18.3	19	1.7
85	72	Male	36.5	20	98	150	98	115.333	NO	NO	YES	YES	NO	NO	YES	YES	NO	YES	NO	NO	NO	YES	178	77.5	24.4603	32	36	86.5	16	5	7	22	7.18	2.9	91	158	8.2	4.97	53.6	0.2	8.4	10	7.6	9.3	55	26.7	25.1	28.4	2.85
86	71	Male	36.5	28	102	140	75	96.6667	YES	YES	YES	YES	YES	NO	NO	NO	NO	NO	NO	NO	NO	YES	169	72.5	25.3843	30.5	32	93	12	6	10	25	1.77	3.42	105	89	13.3	7.91	64.7	0.445	50.8	70.3	24.9	71.9	106	5.4	31.5	21.9	3.12
87	81	Fmale	36.5	20	86	130	70	90	NO	YES	YES	YES	YES	NO	NO	NO	NO	NO	NO	YES	NO	NO	158	60	24.0346	29	28.5	120	17	6	8	25	6.09	4.31	126	347	8.8	5.52	4.8	0.046	10.4	19.2	9.7	17	39	12.3	33.2	28.2	3.2
88	74	Fmale	36.3	17	65	143	90	107.667	NO	NO	YES	NO	NO	NO	YES	NO	NO	YES	NO	NO	NO	YES	160	50	19.5312	27	28	79	18	5	12	28	17.3	2.64	79	99	11.1	15.55	190.4	3.925	585	822	194.5	138.2	234	4.1	25	36.4	11.84
89	69	Fmale	36.5	20	80	136	86	102.667	NO	NO	YES	YES	NO	NO	YES	NO	NO	NO	NO	NO	NO	YES	155	55	22.8928	28	27	72	17	5	6	18	10.14	2.53	81	148	11.1	8.82	29.7	0.017	10	19	5.2	42.5	36	13.8	22.3	23.5	3.52
90	50	Male	36.5	22	88	125	69	87.6667	NO	NO	NO	YES	NO	NO	NO	NO	NO	NO	NO	NO	NO	YES	165	50	18.3655	26	31	76.8	18	4	8	18	13.3	3.71	110	121	9.3	12.61	4.3	1.261	22	22	12.8	10	65	15.7	37.2	24.2	3.5
91	77	Male	36.7	20	120	80	50	60	NO	NO	NO	NO	NO	NO	NO	NO	NO	NO	NO	NO	NO	YES	167	55	19.721	29	27.6	70	18.5	6	10	25	12.55	2.38	75	124	14.3	10.46	143.6	3.226	36.7	150	32	28	127	8	24.4	24.7	1.13
92	88	Fmale	36.5	30	112	112	65	80.6667	NO	NO	YES	YES	YES	NO	NO	YES	YES	YES	NO	NO	NO	NO	155	45	18.7305	22.6	27	85	9.8	5	5	15	7.08	4.97	150	479	9.4	5.49	72.3	0.063	18	20	20.2	20	64	8.9	37.2	36.8	4.2
93	88	Fmale	36.5	20	98	90	50	63.3333	NO	NO	YES	NO	YES	YES	NO	NO	NO	NO	NO	NO	NO	NO	157	45	18.2563	18	18	27	3	7	7	22	11.28	2.3	73	39	9.9	10.4	58	0.324	48	55	33.6	57.9	50	11	31.6	15	4.29
94	87	Fmale	36.2	18	60	146	68	94	NO	NO	YES	YES	NO	NO	NO	YES	YES	NO	NO	NO	NO	NO	152	75	32.4619	25	26	122	18	5	5	18	9.52	4.59	138	233	8.8	7.39	5.2	0.032	11	24	6.5	22.5	47	16.6	29.5	29.6	3.71
95	72	Fmale	36.6	20	85	158	92	114	NO	NO	NO	NO	NO	YES	NO	YES	NO	YES	NO	NO	NO	YES	158	56	22.4323	23.6	32.5	84.5	16	5	6	18	19.76	4.3	127	42	12.4	17.3	31	41.309	39.4	29.9	22.4	87.5	95	12.1	32.9	26.1	3.13
96	68	Fmale	36.5	19	90	150	90	110	NO	NO	NO	YES	NO	NO	YES	NO	NO	NO	NO	NO	NO	YES	160	50	19.5312	25	32	76	19	5	6	15	2.5	4.53	129	183	10.2	1.89	273.5	77.074	31	71	28.9	8.2	69	22	22.8	18.5	3.28
97	76	Male	38.7	20	120	73	50	57.6667	NO	YES	YES	NO	YES	NO	NO	NO	NO	NO	NO	NO	YES	YES	175	50	16.3265	20.5	26.7	66	6	6	7	22	10.96	2.5	73	361	9.9	19	118.6	1.547	15	39	12.9	147	179	6.1	30.9	32.1	3.17
98	90	Male	36.7	30	82	117	63	81	NO	YES	NO	NO	YES	YES	NO	NO	NO	YES	NO	NO	NO	NO	170	37.5	12.9758	16	18.5	70	3	6	6	25	7.25	3.04	100	146	11.3	5.17	81.3	0.093	9	18	15.1	20.3	78	8.5	35.6	31.2
99	68	Male	38.5	22	119	143	96	111.667	NO	NO	YES	NO	NO	NO	YES	YES	NO	YES	NO	NO	NO	YES	165	80	29.3848	33.5	38.3	96	24	5	7	15	11.19	5.89	179	273	10.3	10.49	5.6	0.063	61.5	33.4	10.7	58.2	67	20.1	46.4	31.7	4.34
100	66	Male	38.6	22	115	124	75	91.3333	NO	YES	NO	YES	NO	YES	NO	YES	NO	NO	NO	NO	NO	NO	160	72	28.125	32	35	105	8	5	7	20	15.37	6.15	169	376	10.6	14.02	274.3	65.45	71	26	25.2	171.8	130	18.9	30.7	19.1
101	81	Fmale	36.6	20	86	165	81	109	NO	NO	YES	YES	NO	NO	NO	NO	NO	YES	NO	NO	NO	NO	160	60	23.4375	29	31.5	86	18	6	6	18	10.93	4.04	126	261	9.8	9.14	62.2	0.03	12	23	7.9	27.7	61	14	35.3	29.9	5.97
102	69	Male	36.2	20	74	128	78	94.6667	YES	YES	YES	NO	YES	YES	YES	NO	NO	NO	NO	NO	NO	NO	176	110	35.5114	25	29	74	14	4	7	18	7.24	4.77	158	243	10.2	6.92	76.8	0.102	14	22	42.8	223	118	8.5	33.3	30.9	4.65
103	58	Male	36.8	21	67	169	117	134.333	YES	YES	NO	NO	NO	YES	NO	NO	NO	NO	NO	NO	NO	NO	170	62	21.4533	26.5	29	78.6	12	5	5	15	17.14	5.24	165	224	10.6	15.59	28.8	0.44	18.6	23.3	13.9	21.7	59	27.2	44.6	21.8	4.99
104	66	Fmale	36.4	21	120	120	80	93.3333	NO	NO	NO	YES	YES	YES	NO	NO	NO	NO	NO	NO	YES	NO	169	62	21.7079	26.5	29	78.6	12	5	6	18	8.64	3.55	112	335	8.2	8.21	54.1	0.095	49	26	5.5	45.5	50	10.6	29.7	29.8	7.82
105	90	Male	37.8	22	71	170	74	106	NO	NO	YES	NO	YES	YES	NO	NO	NO	YES	NO	NO	NO	YES	160	55	21.4844	26	31	78	11.3	3	6	15	5.88	3.44	117	298	9.8	4.1	80.5	0.204	55.6	117.1	18.4	22.1	40	16	32.9	27.7	4.27
106	68	Male	36.5	20	69	175	83	113.667	NO	NO	YES	NO	YES	NO	NO	YES	NO	NO	NO	NO	NO	YES	165	45	16.5289	24	26.5	69	10	6	7	20	8.76	2.4	73	163	9.4	6.39	13.4	0.874	13	27.5	8.3	21	82	19.8	25.4	49.9	4.43
107	77	Male	36.5	20	80	120	80	93.3333	NO	NO	NO	NO	YES	NO	NO	NO	NO	NO	NO	YES	NO	NO	165	69	25.3444	28.3	35.4	87	19	5	7	20	4.8	3.36	101	122	11.3	4.47	86.6	0.742	527	209	3.05	351	197	5.8	29.8	16.9	3.05
108	70	Male	36	23	114	119	79	92.3333	YES	YES	NO	NO	YES	YES	YES	YES	NO	YES	NO	NO	NO	NO	169	63	22.0581	24.5	28.3	96		6	5	15	21.65	3.34	126	207	8.7	21.66	127	0.289	44.8	16.9	12.4	67	91	18.2	30.6	12.4
109	56	Male	37.4	19	79	112	79	90	YES	YES	YES	NO	NO	NO	NO	NO	NO	YES	NO	NO	NO	NO	175	70	22.8571	27	28.5	86	22	5	8	20	2.22	4.38	155	91	10.1	1.83	220.4	0.59	76	195	13.5	414.2	101	8	33.9	29.5	3.38
110	76	Male	36.2	20	90	120	70	86.6667	NO	NO	NO	NO	NO	YES	NO	NO	NO	YES	NO	NO	NO	NO	170	55	19.0311	29.5	29	68	23.5	6	7	20	7.28	4.74	154	208	10.5	5.93	100.5	0.291	39	42	8.2	15	65	3.1	24.5	20.5	3.4
111	83	Male	38	20	80	120	85	96.6667	YES	YES	NO	NO	YES	YES	NO	NO	NO	YES	NO	NO	NO	NO	172	54	18.2531	24	26	74	16	6	8	20	12.8	4.61	156	168	11.2	18.61	241.7	11.955	28.1	58	46.5	9.3	48	6.5	30.7	28.9	3.63
112	79	Fmale	36.2	20	75	118	20	52.6667	NO	NO	NO	NO	NO	YES	NO	NO	NO	NO	NO	NO	NO	NO	157	35	14.1994	19.5	28	66	10	5	5	15	8.72	3.38	105	83	8.7	7.74	7.7	1.147	9	19	22.4	8	62	4.5	30.6	19.4	3.01
113	81	Fmale	36.6	22	96	168	93	118	NO	NO	NO	NO	YES	YES	NO	NO	NO	NO	NO	NO	NO	NO	150	40	17.7778	26	28	78.9	12.4	5	6	15	5.96	5.37	164	184	10.9	4.52	6.5	0.028	20	29	12.1	21.1	54	7.6	36.9	21.7	3.65
114	91	Male	36.5	30	80	106	61	76	NO	NO	YES	NO	YES	NO	NO	YES	NO	NO	NO	NO	NO	YES	168	60	21.2585	21.4	27	75	4.7	6	7	25	17.99	4.32	133	107	10.7	16.36	89.5	4.744	27	28	26.5	16.3	78	6	25.6	26.8
115	33	Male	37.5	20	90	120	80	93.3333	NO	NO	YES	NO	YES	YES	YES	YES	YES	YES	YES	NO	YES	NO	170	70	24.2215	28	35	85	12	3	8	15	12	4.5	130	200	9.7	11.32	104	0.253	30	25	15	392.7	93	10.8	32.9	20.2	3.56
116	41	Male	36.4	20	93	127	79	95	YES	YES	NO	NO	NO	NO	YES	NO	NO	NO	NO	NO	NO	NO	168	65	23.03	27	30	83	20	5	8	20	8.78	4.02	134	127	12.4	7.37	275.5	19.26	21	87	73.6	31.5	12	13.2	27.5	22.4	5.33
117	78	Fmale	36.5	16	96	169	81	110.333	NO	NO	YES	NO	YES	YES	NO	NO	NO	YES	NO	NO	NO	YES	165	83	30.4867	29.5	38	110	22	3	8	20	8.65	3.2	102	295	8.1	7.69	19.1	0.118	20.3	17.9	21.2	26.7	48	7.2	25.7	17.1	2.1
118	54	Fmale	37.2	20	82	137	67	90.3333	NO	NO	NO	NO	NO	NO	YES	YES	NO	NO	NO	NO	NO	NO	160	56	21.875	29	32.5	72	13	4	5	15	10.76	4.15	124	181	9.9	9.75	10.3	0.051	40	58	13.8	19	81	31.8	40.9	25.1	5.3
119	56	Fmale	37	18	107	112	71	84.6667	NO	NO	NO	NO	NO	NO	YES	NO	NO	NO	NO	NO	NO	YES	155	62.5	26.0146	29.5	33	83	14	4	6	15	6.88	3.56	103	102	11.6	5.61	203.7	3.767	21	44	102.8	22.3	63	6.7	37.3	19.5
120	75	Male	36	20	78	120	70	86.6667	NO	NO	NO	NO	NO	NO	YES	YES	NO	YES	NO	NO	NO	NO	164	62	23.0518	26.5	33	85	12	6	6	18	6.03	3.45	106	101	9.9	5.39	163.8	1.083	16	13	27.8	216.1	112	18.2	34.2	25.1	1.85
121	63	Male	39.2	19	89	128	90	102.667	NO	YES	YES	NO	NO	YES	YES	NO	NO	YES	NO	NO	NO	YES	160	70	27.3438	26	32	88	9	5	8	22	10.66	5.01	159	229	10.4	7.75	63.7	0.112	61	47	15.3	48.7	60	7.1	31.5	25.9	4.12
122	88	Male	36.5	20	90	122	75	90.6667	NO	NO	YES	NO	NO	NO	NO	NO	NO	NO	NO	NO	NO	NO	170	50	17.301	19.5	21	68	6.5	7	6	20	11.77	3.39	109	329	8.8	11.28	43.3	0.986	32	34	10.8	10.8	53	22	27	23.8	4.72
123	73	Male	36.7	28	74	176	103	127.333	NO	YES	YES	NO	NO	YES	NO	NO	NO	NO	NO	NO	NO	NO	171	70	23.939	30	33	89	16	6	4	15	5.04	6.84	199	85	10.5	4.63	14.9	0.048	26	33	11.4	61.5	63	11.4	26	23.2
124	34	Male	36	20	106	101	64	76.3333	NO	NO	NO	NO	NO	NO	NO	NO	NO	NO	NO	NO	NO	NO	170	60	20.7612	27	31	82	21	5	8	22	4.63	4.52	141	233	10.7	2.58	71.6	49.171	121	175	7.4	25.6	24	13.2	19.7	10.3	1.86
125	46	Male	36.5	20	57	136	67	90	YES	YES	YES	YES	YES	YES	NO	YES	YES	NO	NO	NO	NO	YES	173	55	18.3768	24.8	26	82	5	6	5	18	16.03	3.13	97	248	8.8	13.8		1.407	15	21	7.6	12	95	15.2	40.2	15.8	4.76
126	72	Male	37.8	21	92	152	84	106.667	YES	YES	YES	NO	NO	NO	YES	NO	NO	YES	NO	NO	NO	YES	180	85	26.2346	32	37	96	27	6	5	15	7.55	3.98	129	137	9.4	7.06	69.6	0.054	39	36	15.4	27.7	39	11.4	33.4	26.9	3.3
127	62	Fmale	36.5	30	160	70	60	63.3333	NO	NO	NO	YES	YES	NO	NO	NO	NO	YES	NO	NO	NO	NO	150	65	28.8889	26	31.5	82	19	6	10	25	18.05	5.51	105	383	9.7	15.56	274	70.294	13	26	8.1	61	71	7.9	36.3	32.7	2.42
128	78	Male	36	20	75	120	70	86.6667	YES	YES	NO	YES	YES	NO	YES	NO	NO	NO	NO	NO	NO	YES	170	79	27.3356	30	35	93	16.5	5	5	15	9.45	3.89	128	60	13	8.77	116.4	12.107	241	220	238.4	686.1	229	10.6	32.7	25.2	3.24
129	82	Fmale	36.3	17	102	141	82	101.667	NO	NO	YES	YES	NO	NO	NO	NO	NO	YES	NO	NO	NO	YES	155	55	22.8928	28	25	83	16	6	5	20	5.45	3.58	114	284	9.4	5.04	143.4	0.093	20	22	14.1	30.8	59	2.8	33	22.8	4.02
130	61	Fmale	37.8	30	103	151	91	111	NO	NO	YES	NO	NO	YES	YES	YES	YES	NO	NO	NO	NO	YES	156	59	24.2439	30.5	33	92	25	4	5	15	1.9	4.25	130	166	9.1	1.29	37.8	0.058	79	49.3	6	56.3	91	13.5	33.4	26.9	5.53
131	32	Male	37	21	85	137	82	100.333	YES	YES	NO	NO	NO	NO	NO	NO	NO	NO	NO	NO	NO	NO	181	95	28.9979	29.6	32	89.7	26.4	4	5	15	14.3	5.8	172	267	11.3	9.61	333.3	7.127	19	17.9	19.8	26.9	60	12.9	44.5	38.6
132	56	Fmale	36	16	110	101	62	75	NO	NO	YES	NO	YES	NO	NO	YES	NO	NO	NO	NO	YES	YES	160	70	27.3438	33.5	30.5	89.7	26	6	10	25	11.6	3.1	93	24	13.8	10.61	82.4	0.835	12.2	28.7	15.1	27.2	172	7.5	32.1	19.5	1.9
133	72	Male	36.5	23	78	121	79	93	NO	NO	NO	YES	NO	YES	NO	YES	NO	NO	NO	NO	NO	NO	178	70	22.0932	28.7	27	86	26.4	6	10	25	13.71	4.56	118	616	7.5	12.83	100.1	0.223	51	25.4	12.3	45.9	55	5.1	31.6	28.9	5.06
134	100	Male	37.2	18	98	156	57	90	NO	NO	YES	NO	YES	YES	NO	NO	NO	YES	NO	NO	NO	YES	170	65	22.4913	27	31	92	16	6	5	20	17.66	4.93	158	177	9	15.8	38	0.143	25	42	31.6	26.5	75	15.3	35.4	35.6	5
135	64	Male	36.8	20	86	84	58	66.6667	NO	NO	YES	NO	YES	YES	YES	NO	NO	NO	NO	NO	NO	NO	180	85	26.2346	29	34	80	11	5	12	25	22.42	2	129	58	12.1	20.39	42.4	98.244	180.8	67.5	145.7	358	146	13.1	31.7	22.5	3.36
136	64	Male	38.1	22	110	130	85	100	NO	NO	YES	NO	NO	NO	NO	NO	NO	YES	NO	NO	NO	NO	175	65	21.2245	27	28	76	12	4	7	15	10.06	4.07	138	306	8.3	9.18	253.4	6.751	40	30	16.9	71	79	31.3	36	22	3.68
137	74	Fmale	40.6	19	84	122	74	90	NO	NO	NO	NO	NO	YES	NO	NO	NO	NO	NO	NO	NO	YES	162	60	22.8624	28	31	82	14.2	5	5	15	16.19	3.24	114	452	9.7	13.67	247.2	0.99	112	167	16	42.2	64	14.3	29.6	25	2.31
138	41	Fmale	36.1	44	144	165	103	123.667	NO	NO	YES	YES	NO	NO	NO	NO	NO	YES	NO	NO	YES	YES	157	50	20.2848	23	28	80	8	4	8	22	14.52	3.41	89	306	9	11.8	184.6	9.129	7.6	28.5	6.5	10.7	39	8.7	36.1	24.8	2.24
139	77	Male	36.5	19	78	100	80	86.6667	NO	NO	NO	NO	NO	YES	NO	YES	NO	NO	NO	NO	NO	NO	175	41	13.3878	25	28	68	8	5	8	20	13.47	4.77	151	134	9.4	12.49	29.8	0.114	14	27.1	12	20.1	37	11.8	31.2	20.7	2.97
140	69	Male	36	18	76	76	54	61.3333	NO	NO	NO	NO	YES	NO	YES	NO	NO	NO	NO	NO	NO	YES	169	70	24.5089	29.6	33	98	19.6	5	7	15	7.93	3.35	105	69	10.6	6.75	6.8	0.371	37	41.6	19.1	22.3	34	13.9	24	11.4	1.94
141	84	Male	39.1	21	131	124	60	81.3333	YES	YES	NO	NO	NO	NO	NO	NO	NO	YES	NO	NO	NO	NO	175	70	22.8571	27	26.5	82	18	6	8	20	11.28	4.59	149	164	9.5	9.14	264.8	12.617	18	40	21.9	26.9	49	3.2	31.7	21.7	2.39
142	77	Male	36.8	18	90	162	98	119.333	NO	NO	YES	NO	NO	YES	NO	NO	NO	YES	NO	NO	NO	YES	178	70	22.0932	27.5	31.5	84	14	6	5	18	18.05	4.37	121	130	11.2	10.06	232.76	2.441	23.3	38.1	11.9	87.1	63	11	25.8	25.9	1.94
143	60	Male	36.8	16	100	75	45	55	NO	YES	YES	NO	NO	NO	NO	NO	NO	YES	NO	NO	NO	YES	173	63	21.0498	26.3	31	84	22	6	8	25	5.16	4.05	123	136	9.6	4.91	216.3	4.975	21	69	16.3	16	47	3.2	21.4	22.6	1.87
144	70	Male	36.6	20	95	143	71	95	YES	YES	YES	YES	YES	NO	NO	NO	NO	NO	NO	NO	NO	YES	174	58	19.1571	33	36	84	25	4	5	18	16.44	3.53	114	112	8.4	14.64	87	0.287	28	49	9.3	28.2	50	25.9	32.2	20.8	3.25
145	74	Male	38.2	20	82	172	103	126	NO	NO	NO	YES	YES	NO	NO	NO	NO	YES	NO	NO	NO	NO	172	50	16.901	23	26	100	12	6	8	20	5.19	3.69	126	105	11.5	4.29	181.2	2.354	18	76	14.6	12.3	32	4.5	28.9	25.7	3.82
146	70	Male	36	25	80	99	69	79	NO	YES	YES	YES	YES	YES	NO	NO	NO	NO	NO	NO	NO	YES	176	89	28.7319	27	32	86	22	5	5	15	4.37	4.99	151	153	10.2	3.67	38.3	0.3	103.9	137.2	11.5	241.5	58	19.7	33.4	15.6	3.53
147	76	Male	36.4	23	75	147	74	98.3333	NO	YES	NO	NO	YES	NO	NO	NO	NO	NO	NO	NO	NO	YES	165	49	17.9982	27.5	30	73	23	5	5	15	14.78	2.71	87	305	10.7	13.5	38.7	0.434	54	119	47.4	88.7	88	10.9	32.9	22.7	3.53
148	80	Male	37.4	22	133	138	114	122	YES	YES	YES	NO	NO	NO	NO	NO	NO	YES	NO	NO	NO	NO	170	45	15.5709	25	27	69	10	7	8	20	26.59	3.74	119	189	9.3	7.34	78.9	0.068	58	77	11.3	39	54	2.6	24.8	25.2	3.57
149	79	Fmale	36.5	16	85	110	60	76.6667	NO	NO	NO	NO	NO	NO	YES	NO	NO	NO	NO	NO	NO	YES	162	41	15.6226	22	26.3	64	5	6	6	20	4.46	2.36	84	65	10.7	3.96	59.6	0.403	25	37	34.5	18	55	21	31.5	22.5	0.9
150	89	Male	36.69	20	80	123	71	88.3333	NO	NO	NO	YES	YES	YES	NO	YES	NO	NO	NO	NO	NO	YES	172	55	18.5911	24.5	28.5	76.2	10	4	2	10	7.22	4.93	154	221	10.6	5.56	2.7	0	15	24.8	15.2	27.6	46	18.9	33.8	19.5	4.17
151	84	Male	36.7	23	110	47	31	36.3333	NO	NO	YES	NO	NO	NO	NO	NO	NO	YES	NO	NO	NO	NO	174	70	23.1206	25.8	31.5	84	12	6	6	18	8.43	3.6	103	214	7.5	6.66	32.8	0.512	13	18.5	6.3	22.8	50	14.9	30.6	30.3	2.78
152	82	Male	36.7	20	120	114	76	88.6667	NO	NO	YES	NO	NO	NO	NO	NO	NO	YES	NO	NO	NO	NO	179	75	23.4075	28.7	33.6	84.7	21	6	7	18	11.82	2.72	91	158	10.9	8.84	81.1	0.107	45.2	62.2	12.5	99.6	93	13.9	31.9	27.3	2.18
153	87	Fmale	36.5	21	72	149	80	103	NO	NO	YES	NO	NO	NO	NO	NO	NO	YES	NO	YES	NO	YES	155	60	24.974	26	31	85	5	5	8	25	8.46	4.86	145	96	11.4	7.61	52	0.031	24	31	6.5	54.7	54	14.4	35.1	25.3	5.54
154	59	Fmale	36.5	24	86	109	72	84.3333	NO	NO	NO	NO	YES	YES	YES	NO	NO	NO	NO	NO	NO	YES	157	70	28.3987	27.5	27.2	106	16	3	7	18	8.7	5.82	171	183	10	6.85	2.1	0.041	26.5	18.8	31.3	26.5	54	15.2	37.3	18.6	3.67
155	84	Fmale	36.7	19	72	171	87	115	NO	YES	NO	NO	NO	YES	YES	NO	NO	NO	NO	NO	NO	YES	160	52	20.3125	23.5	29.5	82	11.9	5	5	10	11.47	6.14	185	109	12.2	10.78	19.2	1.976	60	104	130	105.4	87	31.1	35.4	14	1.87
156	86	Male	36.8	18	95	155	79	104.333	NO	YES	YES	NO	NO	NO	NO	NO	NO	NO	NO	NO	NO	NO	180	85	26.2346	29	30	85	20	6	10	25	5.01	2.52	87	11	12.4	4.27	120	1.209	14	160	13.6	33.4	36	6.2	22.8	17.3	1.92
157	46	Male	37	20	122	84	59	67.3333	NO	NO	NO	NO	NO	NO	YES	NO	NO	NO	NO	NO	NO	YES	170	60	20.7612	23.5	29	73	8	6	8	15	3.42	2.29	66	60	10.2	3.06	43.7	0.886	14	47	19.3	45.4	47	2.7	21.8	20.6	1.59
158	52	Male	36.4	19	82	141	84	103	NO	YES	YES	NO	NO	YES	NO	NO	NO	NO	NO	NO	NO	NO	174	140	46.2412	43.5	48.5	160	31.6	4	10	18	11.81	5.56	172	158	10.9	11.35	5.7	0.023	20	10	11.4	29.8	41	9.6	23.1	13.3	2.25
159	43	Male	37	25	57	130	80	96.6667	NO	NO	YES	YES	YES	YES	YES	YES	NO	NO	NO	NO	NO	NO	168	80	28.3447	36	40.5	82	21	3	6	18	10.47	5.45	155	305	10.4	8.42	15.5	0.102	205	92	17.6	117.5	35	22.7	31.8	15.6	3.91
160	85	Male	37.4	16	76	123	69	87	NO	NO	YES	NO	YES	YES	YES	NO	NO	NO	NO	NO	NO	YES	170	73	25.2595	27.6	27.5	89	12.4	6	10	22	12.74	3.87	125	120	10.3	11.23	162.4	2.562	82	393	11.2	175.8	111	10.2	23.9	25.2
161	65	Male	37.8	20	128	97	72	80.3333	YES	NO	NO	NO	NO	NO	NO	NO	NO	NO	NO	NO	NO	YES	176	75	24.2123	29	37	84	23.6	4	10	22	8.19	5.44	167	249	9.9	7.15	272.7	95	74	126	28.5	36	46	8	23.4	15.1	1.97
162	18	Male	36.5	12	105	130	75	93.3333	NO	NO	NO	NO	YES	NO	NO	NO	NO	NO	NO	NO	NO	NO	187	80	22.8774	29.5	40	89	23	5	10	18	14.57	5.37	162	195	10.6	13.36	23.3	1.234	77	142	40.4	60	79	30.1	43.9	30.1	3.92
163	65	Male	36.5	25	120	119	77	91	YES	YES	NO	NO	NO	NO	YES	NO	NO	NO	NO	NO	NO	YES	170	90	31.1419	28.6	34.5	95	26	4	6	21	18.73	3.51	79	14	12.4	17.63	72.9	101	193	151	190.2	516.9	99	18.5	32.8	17.2	1.64
164	83	Male	36.2	18	82	153	101	118.333	NO	YES	YES	YES	NO	NO	YES	NO	NO	NO	NO	NO	NO	NO	168	70	24.8016	30	32	100	13	6	6	22	7.37	2.95	107	89	12.8	10.86	58.1	0.279	13	21	30.1	50	57	5.7	28.7	30.5	3.1
165	71	Male	36.8	24	124	130	91	104	NO	NO	NO	NO	NO	YES	NO	NO	NO	NO	NO	NO	NO	NO	163	65	24.4646	28	32.5	82	13	5	8	22	11.56	6.15	131	247	10	10.8	88.3	0.597	53	65	12.3	108	102	9.4	36.3	22.7	4.16
166	73	Fmale	37	25	68	174	87	116	NO	YES	YES	NO	YES	YES	YES	NO	YES	NO	NO	NO	NO	YES	162	60	22.8624	27	35	86	14.3	6	5	18	10.18	4.52	129	252	9.1	8.63	34.9	0.056	26.8	31.8	10.1	33.2	62	15.4	38.3	34	3.75
167	77	Male	37.1	23	138	85	57	66.3333	YES	YES	NO	NO	NO	YES	NO	NO	NO	NO	NO	NO	NO	NO	170	60	20.7612	26	28.5	74	14.5	4	5	18	3.59	4.64	142	196	12.1	2.51	161.2	0.369	56	30	16.3	32.8	47	12.3	27.6	23.9	2.19
168	28	Fmale	36.4	18	91	112	68	82.6667	NO	YES	YES	YES	NO	YES	YES	NO	NO	NO	NO	NO	NO	NO	160	60	23.4375	23.5	31	84.3	14	3	7	18	8.34	5.26	111	407	9.2	6.75	5.4	3.596	18	24.6	9.9	8.6	88	11.9	25.5	22.1	3.67
169	80	Fmale	37.8	34	93	143	76	98.3333	NO	NO	YES	NO	NO	NO	NO	NO	NO	YES	NO	NO	NO	YES	160	65	25.3906	29	30.5	99	16	7	8	25	18.57	4.4	140	125	9.9	16.57	155.4	0.323	45.2	40	24.2	27	57	16.7	31.2	25.4	3.73
170	89	Fmale	37.1	18	101	226	97	140	NO	NO	YES	YES	NO	NO	NO	NO	NO	NO	NO	NO	NO	YES	162	62	23.6244	26.7	27	89.6	17	4	8	25	32.91	2.82	81	137	10.6	9.63	96.96	6.116	10.6	11	10.3	9	58	6.4	32.2	21.7	3.2
171	70	Male	36.1	20	77	94	54	67.3333	NO	YES	NO	NO	NO	NO	NO	NO	NO	YES	NO	NO	NO	NO	162	41	15.6226	23.6	25.5	66	7	6	5	15	15.68	2.33	75	190	11.9	12.65	124.6	2.905	9	25.8	38.1	19.9	110	23	28.5	14.6	1.02
172	60	Fmale	37	22	115	118	78	91.3333	NO	NO	NO	YES	NO	NO	NO	NO	NO	NO	NO	NO	NO	YES	160	55	21.4844	24.6	30.6	82	12	3	5	15	19.62	4.43	137	227	10.8	16.58	39.4	0.935	10	11.4	5.4	16.8	100	6.8	37.6	29	9.6
173	73	Male	37.5	24	100	130	80	96.6667	NO	YES	YES	NO	NO	NO	NO	NO	NO	NO	NO	NO	NO	YES	175	75	24.4898	28	34	96	12	4	6	22	11.04	2.97	97	230	9.4	10.59	153.9	5.221	6.7	13	5.4	44.2	67	20.7	38.3	28.1	5.23
174	27	Male	36.5	18	138	90	60	70	NO	NO	NO	NO	NO	NO	NO	YES	NO	NO	NO	NO	NO	{}	190	50	13.8504	21.5	24.6	80	6	5	8	22	16.66	2.8	86	539	9.1	14.43	127.97	7.674	41	31	111	173	142	13.7	37.2	44.8	1.62
175	57	Male	36	20	138	138	78	98	YES	YES	YES	NO	NO	NO	YES	NO	NO	NO	NO	NO	NO	NO	170	90	31.1419	35	39	108	37	5	5	22	29.76	4.45	149	126	12.4	14.08	168.6	63.379	62	100	33.9	93.1	53	10.7	28.8	19.4	3.25
176	62	Male	36	20	89	131	83	99	NO	YES	NO	NO	NO	NO	YES	NO	NO	NO	NO	NO	NO	YES	175	50	16.3265	27.5	32	81	17	5	9	20	28.52	3.91	120	12	13	20.49	94	0.61	42.5	26.1	78.8	48.3	34	29.8	36.2	17.7	1.85
177	49	Fmale	36.5	22	123	142	80	100.667	NO	NO	NO	NO	NO	NO	YES	NO	NO	NO	NO	NO	NO	YES	160	65	25.3906	27	34.5	97	24.6	4	4	20	17.56	3.43	110	297	8.5	15.61	1.066	0.3	13	23	16.9	21.8	71	5	19	19.2	1.39
178	82	Male	37.3	28	102	147	74	98.3333	NO	YES	YES	NO	YES	YES	YES	NO	NO	NO	NO	NO	NO	YES	185	75	21.9138	27	28	83.5	21.5	6	8	25	20.73	3.15	117	144	11.4	19.55	55.5	1.091	8	45.2	14.2	54	116	10.3	32.9	36.6	2.71
179	86	Fmale	36.5	20	98	12	96	68	NO	NO	YES	NO	YES	NO	NO	NO	NO	YES	NO	NO	NO	YES	158	42	16.8242	18.3	22	68.4	5	6	8	24	32.41	3.46	113	107	9.8	31.49	207.2	100	22.8	76.7	21	10.6	44	12.4	31.2	22.9	2.9
180	68	Male	36.5	20	80	150	83	105.333	YES	YES	YES	NO	NO	YES	NO	NO	NO	NO	NO	NO	NO	NO	178	115	36.2959	38	37	140	42	3	5	15	11.05	6.18	161	236	10	9.56	14.5	0	26	21	15.3	105.4	116	24.3	41.5	28.4	5.58
181	74	Male	36.8	20	57	110	62	78	NO	YES	NO	NO	NO	YES	YES	NO	NO	NO	NO	NO	NO	YES	178	65	20.5151	24.6	26.3	74.1	7	6	7	22	11.4	4.02	128	189	9.8	9.7	9.6	0.059	13	26.2	6.2	11.6	64	18.5	36.8	28.6	3.32
182	77	Male	38.7	22	126	100	60	73.3333	YES	YES	NO	YES	YES	NO	NO	YES	NO	YES	NO	NO	NO	YES	172	79	26.7036	28	30.3	82	26	4	7	20	13.09	3.24	95	164	10.8	11.52	151.8	2.984	16.4	28.5	15.3	18.8	41	16.9	28.5	23.1	1.9
183	71	Male	36.5	14	85	56	32	40	NO	NO	YES	NO	NO	NO	NO	NO	NO	NO	NO	NO	NO	NO	173	90	30.0712	32	30	95	18	6	10	28	13.78	2.63	85	142	11.5	11.63	74.8	13.241	1837	2856	13.8	38.3	41	10.2	34.2	18.9	2.98
184	40	Fmale	37.8	26	127	145	89	107.667	NO	YES	YES	NO	NO	NO	NO	NO	NO	NO	NO	NO	NO	NO	160	70	27.3438	28	35.5	92	25	4	5	18	14.34	3.77	114	175	9.2	12.78	31	1.32	10	16	16.3	8.4	94	9.7	26.1	29.1	4.63
185	35	Fmale	36	20	90	96	72	80	NO	YES	NO	NO	NO	NO	NO	NO	NO	NO	NO	NO	NO	NO	160	30	11.7188	16	22	75	10	6	2	10	4.92	3.18	97	216	7.4	3.76	8.02		10	17	12.3	6.1	44	7.1	24.1	15
186	74	Male	36.5	20	98	159	101	120.333	NO	YES	YES	NO	YES	YES	NO	NO	NO	YES	NO	NO	NO	NO	170	77	26.6436	39	28.3	79.6	15	6	5	18	9.61	4.12	129	105	13.9	6.52	89.2	0.068	21	19.3	14.9	47	36	7.5	30.7	27.8	3.15
187	64	Fmale	36.8	20	78	77	50	59	NO	NO	NO	NO	NO	NO	NO	YES	NO	NO	NO	NO	NO	YES	160	55	21.4844	26	28.5	88	13	4	12	25	8.73	2.3	77	157	13.5	7.11	182.8	37.338	6	22	11.6	51.9	51	12.6	36.4	14.7	3.28
188	79	Male	36.1	22	100	85	56	65.6667	NO	NO	NO	NO	NO	NO	NO	NO	NO	YES	NO	NO	NO	NO	170	55	19.0311	25	27	79	22	6	12	35	7.45	3.74	116	115	10	7.72	89.6	0.138	18	20	5	38	73	3.3	28	30.8	3.32
189	75	Male	37.6	22	97	114	76	88.6667	NO	YES	NO	NO	NO	NO	NO	NO	NO	NO	NO	NO	YES	YES	173	60	20.0474	25	30	80	13.4	4	8	15	12.2	3.43	106	286	8.4	11.22	86.9	5.247	209	429	41.1	317	662	6	25.9	19.1	3.1
190	40	Male	36.8	22	140	107	63	77.6667	YES	YES	YES	YES	NO	NO	YES	NO	NO	YES	NO	NO	NO	YES	174	82	27.0842	32	33.5	93	8	4	10	25	36.18	4.17	89	247	11.5	32.93	117.9	3.609	22	73.9	35.9	20.2	47	17.1	28.6	22.6	6.85
191	22	Male	37.8	22	100	110	66	80.6667	NO	NO	NO	NO	NO	NO	NO	NO	NO	NO	NO	NO	NO	NO	172	68	22.9854	27	40.42	78	15	5	8	25	21.65	5.67	174	240	31.4	19.86	35.1	29.301	386	570	42.2	27	88	34.7	30.5	22.7	3.52
192	85	Fmale	37.5	36	89	130	93	105.333	NO	NO	YES	NO	NO	NO	NO	NO	NO	NO	NO	NO	NO	YES	163	35	13.1732	20	22	50	7.4	7	5	18	7.48	3.92	120	202	10.2	5.29	70.5	0.075	30	46	9.6	292.2	128	15.1	33.9	31.1	3.57
193	65	Male	36	23	97	180	100	126.667	YES	YES	YES	NO	NO	NO	NO	NO	NO	YES	NO	NO	NO	NO	186	75	21.6788	27	30	95	20	5	6	20	24.32	2.99	80	190	7.5	22.84	45.34	6.844	56	77	21.1	28.2	51	8	27	33	2.36
194	60	Male	36.5	23	85	159	86	110.333	YES	YES	NO	NO	NO	NO	NO	NO	NO	NO	NO	NO	NO	NO	162	70	26.6728	28.4	33.5	87.6	16.5	5	6	18	9.13	2.67	87	118	10.4	6.8	68.6	1.113	43	44.8	13.6	88.6	54	18.3	37.5	19	5.11
195	61	Male	36.8	20	1120	150	90	110	NO	NO	YES	YES	NO	YES	NO	NO	YES	NO	NO	NO	NO	NO	170	72.5	25.0865	32	35.5	93	29	5	8	20	19.18	3.41	99	197	10.6	17.78	36	4.094	25	46	5.3	112	130	9.5	14.5	16.5	3.02
196	25	Male	36.6	20	70	130	80	96.6667	NO	NO	YES	NO	NO	NO	NO	NO	YES	NO	NO	YES	NO	YES	178	80	25.2493	29	38.3	83.7	22.6	6	2	10	7.36	5.28	154	170	10.3	6.64	123.1	0.169	20.1	19.4	23.5	59.3	65	23.2	50.3	37	4.67
197	78	Fmale	36.2	20	99	140	64	89.3333	NO	NO	NO	NO	NO	NO	NO	NO	NO	YES	NO	NO	NO	YES	160	40	15.625	22	23	67	10	5	5	18	8.75	4.41	117	270	10.4	6.29	19.1	0.092	13.1	14.1	6.7	13.3	64	12.7	28.7	21.4
198	76	Male	36.5	23	101			0	NO	NO	YES	NO	NO	NO	YES	YES	NO	YES	NO	NO	NO	{}	168	60	21.2585	27	33	70	8.3	6	5	15	10.27	3.66	115	140	10.8	9.18	55.4	0.471	22.5	31.8	8.6	35.7	64	16	36.4	28.8
199	87	Fmale	36.5	19	72	126	75	92	NO	NO	YES	NO	YES	NO	YES	NO	YES	NO	NO	NO	NO	YES	150	53	23.5556	26	26	72	14.8	6	6	20	13.04	3.89	123	94	10.9	11.6	74.7	0.091	24	21	26.9	81.9	70	15.4	30.9	24.7	6.16
200	70	Male	36.5	22	94	100	66	77.3333	NO	NO	NO	NO	NO	YES	NO	YES	YES	NO	NO	NO	NO	YES	170	55	19.0311	24	28	87	11	5	10	26	20.28	2.21	68	108	9.8	13.75	84	0.141	7.3	10.9	7.9	31.5	96	12.1	29.8	19.8	1.26
201	63	Male	36.4	20	81	145	69	94.3333	NO	NO	YES	YES	NO	NO	NO	YES	NO	YES	NO	NO	NO	YES	170	70	24.2215	27	28	84.5	19.6	4	8	20	8.55	2.71	79	233	9	7.35	228.2	1.168	9	10.1	5.7	31.6	72	15.6	31.5	32.4	3.33
202	29	Male	36.5	20	89	128	63	84.6667	NO	NO	NO	NO	NO	NO	NO	NO	NO	NO	NO	NO	NO	NO	181	80	24.4193	30	37	84	22	5	7	18	24.53	5.4	158	190	9	23.67	90.2	0.478	32	36	62.5	46	51	25.4	38.3	28.1	4.76
203	25	Male	37	20	164	132	98	109.333	NO	YES	NO	NO	NO	NO	NO	NO	NO	NO	NO	NO	NO	NO	175	80	26.1224	39.7	37	92	36	5	10	25	12.75	2.96	85	134	9.1	11.75	57.3	1.663	15	19	11	14.6	38	13.7	24	10.5	2.12
204	69	Male	36.4	20	89	154	79	104	NO	NO	YES	YES	YES	YES	YES	NO	NO	YES	NO	NO	NO	NO	178	68	21.4619	27	31	102	15.5	5	8	21	10.67	4.37	135	124	10.6	9.39	72.89	3.417	21.8	23.2	26.3	190	101	8.7	26.7	19.8
205	37	Male	36.5	20	87	163	122	135.667	NO	NO	YES	NO	YES	YES	YES	NO	NO	NO	NO	NO	NO	NO	165	133	48.8522	40	44.5	135	37	3	5	15	3.9	6.88	190	93	10.6	3.57	10.2	0.091	45	42	66.7	45.1	101	15	37.5	28.6	3.06
206	74	Fmale	36.3	18	88	149	65	93	NO	NO	YES	NO	NO	NO	YES	NO	NO	NO	NO	NO	NO	YES	160	70	27.3438	30	33.5	86.7	26	3	4	12	10.34	4.15	133	420	9.5	8.52	117	0.85	9	22.5	6.5	16.9	42	5.3	30.5	27.4	2.28
207	73	Male	36.4	20	76	140	94	109.333	NO	NO	NO	NO	NO	NO	NO	NO	NO	NO	NO	NO	NO	NO	168	45	15.9439	22	28.2	64.5	5.8	6	8	22	6.65	4.41	130	69	12.4	7.62	11.7	0.433	8.5	11.7	62.2	15.4	55	18.9	33	26.5	5.76
208	39	Fmale	36.7	22	116	122	99	106.667	NO	YES	YES	NO	NO	NO	NO	NO	NO	NO	NO	NO	NO	YES	168	72.5	25.6874	30	37	103	22	4	7	18	13.03	3.64	119	208	11.5	11	53.8	0.45	19	33	8.8	13	84	13.7	30.9	18.1	3.47
209	86	Male	37	20	58	138	67	90.6667	NO	NO	YES	YES	NO	NO	NO	NO	NO	NO	NO	NO	NO	YES	178	20	6.31233	21	24	76	10	7	8	25	9.13	3.91	115	168	11.7	7.68	79.9	2.298	9	22	8.5	10.2	41	6.1	28.2	30.8	2.81
210	78	Male	37.4	22	145	112	62	78.6667	YES	YES	YES	NO	NO	NO	NO	NO	NO	NO	NO	NO	NO	YES	163	76	28.6048	29.7	33.3	105	25	5	12	25	17.32	6.34	191	156	10.9	15.86	180.7	3.62	246	265.2	52.9	526.8	133	9.8	30.2	17.6	3.94
211	74	Male	36.4	19	103	148	82	104	NO	NO	NO	NO	NO	NO	NO	NO	NO	NO	NO	NO	NO	YES	173	55	18.3768	23	29.5	74	11	4	6	20	9.43	2.51	80	8	11.9	6.34	193.3	6.154	19.1	85.3	63.4	116.5	458	15	19.4	31.6	3.98
212	53	Male	36.5	22	122	134	85	101.333	NO	NO	YES	YES	NO	NO	NO	NO	NO	YES	NO	NO	NO	{}	162	60	22.8624	25.5	28	84	15	4	6	15	10.35	3.65	117	225	12.1	10.32	18.75	0.121	35.4	24.7	16.3	60.3	87	25.7	37.9	37.3	3.24
213	78	Fmale	37.4	18	89	114	85	94.6667	NO	NO	NO	NO	YES	YES	YES	NO	NO	NO	NO	NO	NO	YES	160	52.5	20.5078	25	28	86	17	6	8	20	18.96	3.79	93	250	9.4	17.78	191.6	56.682	11	28	14.5	12.3	41	8.6	30.4	19.6	1.91
214	40	Male	36	25	123	134	93	106.667	NO	NO	NO	NO	NO	NO	NO	NO	NO	YES	NO	NO	NO	NO	176	70	22.5981	39	31.5	94	32	5	8	15	13.94	4.52	155	250	9.5	10.2	229.6	0.099	32	30	13.3	379.3	100	9.4	33.1	22.4	5.56
215	42	Male	36.8	21	84	128	74	92	NO	NO	NO	YES	NO	NO	NO	NO	NO	NO	NO	NO	NO	NO	168	75	26.5731	30.5	35.5	93.5	22	4	4	10	8.03	1.07	93	129	8.5	7.1	175.7	0.16	36	36	18.1	86.7	122	6	23.2	26.1	3.61
216	71	Fmale	36.6	20	123	157	99	118.333	NO	YES	YES	YES	YES	NO	NO	YES	NO	NO	NO	NO	NO	YES	170	55	19.0311	28	29	78	15	5	5	22	12.7	3.88	119	366	10.6	15.92	63.7	0.839	53	63	27.5	104.8	154	9.4	31.5	26.5	5.98
217	82	Male	36.8	20	95	175	105	128.333	NO	NO	NO	NO	NO	NO	YES	NO	NO	NO	NO	NO	NO	YES	180	70	21.6049	26	26	72	10	7	8	25	9.92	4.17	124	125	12.6	10.83	289.6	49.369	8	26.3	14.3	11	39	5.2	6.2	21.7	1.62
218	69	Male	37	22	73	141	85	103.667	YES	NO	YES	NO	YES	NO	NO	NO	NO	YES	NO	NO	NO	YES	165	75	27.5482	24	31.5	88.7	15.2	5	5	15	10.3	4.93	146	175	9.4	9.42	15.5	0.058	11.9	10.5	22.6	16.3	77	12.1	30.2	24.9	4.75
219	35	Fmale	39.3	20	74			0	NO	YES	NO	NO	NO	NO	NO	NO	NO	NO	NO	NO	NO	YES	162	61	23.2434	26.4	33.5	84	21	4	10	25	21.51	3.2	104	79	7.9	19.85	22.2	0.854	29	58	50	13	86	27.5	35.3	24.7	3.78
220	63	Fmale	37.6	20	79	134	85	101.333	NO	NO	NO	NO	NO	NO	NO	YES	NO	YES	NO	NO	NO	NO	160	55	21.4844	23	28	84	18	4	5	15	10.38	3.45	113	176	9.2	8.09	16.5	0.018	8	13.7	23.7	14.5	51	26.4	37.6	28
221	69	Fmale	37.2	20	109	186	96	126	NO	NO	YES	NO	NO	NO	NO	NO	NO	NO	NO	NO	NO	YES	171	70	23.939	30	33.5	90	26	3	8	20	11.46	4.15	131	99	10	10.43	170.7	0.417	9	17	16.5	56.3	53	5.6	27.2	20.4	3.46
222	71	Male	38.4	32	110	125	73	90.3333	YES	YES	NO	YES	NO	YES	NO	NO	NO	NO	NO	NO	NO	YES	172	45	15.2109	22.5	26.8	66	8	4	7	16	13.18	3.63	113	203	11.1	10.93	104.5	2.787	20.6	26.6	9.8	60.3	66	6.2	32.2	23.6
223	70	Fmale	36.5	16	88	135	85	101.667	NO	NO	NO	NO	YES	YES	NO	YES	NO	NO	NO	NO	NO	YES	165	40	14.6924	24	22	64.8	7	5	8	20	8.1	2.25	74	80	10.7	7.34	44.1	1.46	1467.4	2415.4	15.6	195.3	191	16.6	42.5	28.6	4.34
224	72	Male	36.5	25	86	98	68	78	YES	YES	YES	NO	YES	NO	YES	NO	NO	NO	NO	NO	NO	NO	173	70	23.3887	26.5	28	84	14	4	10	25	38.39	3.74	102	23	11	43.7	137.6	100	11.3	42.7	61.3	101.2	139	9.4	24.2	29.7	3.03
225	74	Male	36	18	74	139	88	105	NO	YES	YES	NO	YES	YES	YES	YES	NO	NO	NO	NO	NO	YES	168	50	17.7154	23.5	30	80	8	6	6	18	12.1	3.42	104	74	13.5	11.61	33.9	4.587	25	18	8.4	9.2	40	7.4	34.1	15.3	1.7
226	83	Male	36.5	17	76	144	79	100.667	NO	YES	YES	NO	NO	NO	YES	NO	NO	NO	NO	NO	NO	YES	165	55	20.202	25	30.5	83	16	4	7	18	9.04	4.04	114	353	9.1	7.93	87.7	0.147	25	37	16.5	131.6	83	4.7	27.5	24	2.59
227	67	Male	36.5	20	80	120	80	93.3333	NO	YES	YES	YES	YES	NO	YES	NO	NO	NO	NO	NO	NO	YES	168	61.5	21.79	26	31	80.6	25	3	3	12	7.42	6.28	120	183	10.7	6.28	71.9	1.216	40	62	14.6	97.8	140	3.3	29.6	26.7	2.03
228	68	Fmale	39	20	96	131	66	87.6667	NO	NO	YES	NO	NO	YES	YES	NO	NO	NO	NO	NO	NO	YES	150	90	40	38	38	130	32	3	8	22	19.2	5.4	153	351	8.5	14.69	77.35	1.443	24	24	17.6	30.8	108	15.4	32.2	22.6	5.22
229	67	Male	37	20	90	122	77	92	YES	YES	YES	NO	YES	YES	NO	NO	NO	YES	NO	NO	NO	YES	175	70	22.8571	27	28.5	88	16	5	5	15	6.19	4.23	129	131	9.3	9.48	61.7	20.527	670	1005	24	76.9	139	8.4	34.2	23.3	5.59
230	71	Male	36.3	19	68	132	78	96	YES	YES	YES	YES	NO	NO	NO	YES	NO	YES	NO	NO	NO	NO	171	65	22.2291	22	22	72	4	5	8	25	10.53	2.78	85	255	8.1	8.97	192.5	0.713	19	41	8	117.6	159	5	18.2	69.5	3.33
231	76	Male	36.7	17	77	117	77	90.3333	NO	NO	NO	NO	YES	YES	NO	NO	NO	NO	NO	NO	NO	NO	168	63	22.3214	23.5	30	82	18	5	6	20	6.7	3.91	124	165	10.9	6.34	59.9	1.482	94	52	8.5	42.3	80	9.3	27.1	26.5	3.24
[truncated: 37 more columns]
